# Supplementary material for: Real World Cost-Effectiveness Analysis of Population Screening for BRCA Variants among Ashkenazi Jews Compared with Family History-Based Strategies
Source: Cancers (Basel). 2022 Dec 12;14(24):6113. doi: 10.3390/cancers14246113 (PMC9776581; doi:10.3390/cancers14246113)
Supplement: Supplementary file 1 [file cancers-14-06113-s001.zip]

Archive with 1 entries (1 files):
- cancers-1952223-supplementary.pdf
